# Supplementary material for: Two Novel Betarhabdovirins Infecting Ornamental Plants and the Peculiar Intracellular Behavior of the Cytorhabdovirus in the Liana Aristolochia gibertii
Source: Viruses. 2024 Feb 21;16(3):322. doi: 10.3390/v16030322 (PMC10976027; doi:10.3390/v16030322)
Supplement: Supplementary file 1 [file viruses-16-00322-s001.zip]

Archive with 1 entries (1 files):
- viruses-2855927-supplementary.pdf
